# Supplementary material for: Ruminal microbial metagenomes and host transcriptomes shed light on individual variability in the growth rate of lambs before weaning: the regulated mechanism and potential long-term effect on the host
Source: mSystems. 2024 Aug 20;9(9):e00873-24. doi: 10.1128/msystems.00873-24 (PMC11406974; doi:10.1128/msystems.00873-24)
Supplement: Supplemental tables — Tables S1 to S7. [file msystems.00873-24-s0004.xlsx]

## Sheet: diet
Table S1 Ingredient and chemical composition of concentrate and forage fed to ewes during the lactation periods (DM basis)
Items	concentrate 1	concentrate 2	Forage
Ingredients, % of DM
Corn	57.86	30	—
Barley	13.46	30	—
Wheat bran	9.2	0	—
Soybean meal	3.56	0	—
Cottonseed meal	8.13	0	—
Premix1	5.25	0	—
Beet molasses	2.54	0	—
Rapeseed meal	0	20	—
Wheat	0	20	—
Rapeseed straw	0	0	100
Chemical composition, % of DM
CP	17.78	16.3	11.16
EE	9.78	12.59	9.05
NDF	14.36	22.05	52.91
ADF	4.96	9.06	38.56
Ca	1.48	0.57	1.47
P	0.68	0.45	0.29
1 The premix provides per kilogram of ration: Fe 29.45 mg, Cu 7.36 mg, Zn 38.65 mg, Mn 26.69 mg, I 0.74 mg, Se 0.06 mg, Co 0.15 mg, VA 2310 IU, VD 280 IU, VE 23 IU.

## Sheet: Serum AA
Table S2 Comparison of serum amino acid profile in lambs with low or high average daily gain (LA and HA, n = 6)
Amino acid (ug/ml)	LA	HA	SEM1	p value
Arginine	99.1845	111.155	5.86215	0.33
Glycine	84.2776	83.6567	6.66245	0.965
Valine	61.301	76.9238	4.44322	0.076
Glutamin acid	71.8688	65.7029	5.76452	0.617
Lysine	41.0673	61.5258	4.15607	0.007
Alanine	51.3165	59.2341	2.02698	0.044
Citrulline	51.0704	58.6221	15.8745	0.825
Leucine	37.8113	49.9478	3.08033	0.042
Proline	29.9781	48.8494	5.03541	0.056
Taurine	30.9856	44.1704	3.71621	0.073
Isoleucine	28.6949	33.1249	1.94674	0.275
Tyrosine	27.7492	31.9236	1.42505	0.151
1-Methylhistidine	30.9415	30.1981	2.72673	0.899
Ornithine	22.7919	28.8288	1.78159	0.09
Histidine	24.4461	27.7407	1.39703	0.257
Threonine	25.84	22.1474	3.16106	0.584
Serine	22.7908	21.5904	1.70112	0.742
Phenylalanine	17.4034	20.8459	0.880298	0.044
3-Methylhistidine	22.9033	17.9292	2.90062	0.417
Methionine	10.3276	13.1699	0.957891	0.145
Carnosine	7.39438	9.77403	0.697067	0.087
Urea	7.645	8.07859	0.227125	0.364
Phosphoserine	8.69467	8.02472	0.457687	0.491
α-aminoadipic acid	10.2193	7.26394	1.31173	0.29
Aspartate	4.60546	4.49349	0.330079	0.875
Cystathionine	1.49458	1.81431	0.21395	0.481
Cystine	0.80419	1.16674	0.269743	0.528
α-amino-n-butyric acid	1.40944	1.11016	0.412584	0.735
Alanine	0.901259	0.286854	0.232636	0.226
1 SEM = standard error of the mean
Values are represented by means. P < 0.05 was regarded as statistically significant, and 0.05 < p < 0.10 was regarded as a statistical tendency.

## Sheet: microbial function
Table S3 Comparison of significantly enriched KO genes of the rumen metagenome in lambs with low or high average daily gain (LA and HA, n = 6)
Microbial function	LA	HA	SEM	p value1
DNA polymerase III subunit beta, K02338	351.4	395.057	12.3514	0.0261785
tRNA dimethylallyltransferase, K00791	341.201	378.263	10.5963	0.0350436
leucyl-tRNA synthetase, K01869	322.509	355.577	9.87155	0.0337825
isoleucyl-tRNA synthetase, K01870	281.103	316.959	10.0922	0.0133032
cysteinyl-tRNA synthetase, K01883	272.214	300.566	8.91162	0.0400876
DNA polymerase, K02335	258.424	293.027	10.8054	0.0452568
DNA repair protein RecO, K03584	256.645	290.199	10.6511	0.0428801
bifunctional oligoribonuclease and PAP phosphatase NrnA, K06881	252.73	284.64	9.52163	0.0473388
CMP/dCMP kinase, K00945	252.728	275.054	7.06536	0.0483901
DNA polymerase III subunit alpha, K02337	245.305	279.216	10.4193	0.039795
cell division protein FtsA, K03590	232.766	265.431	8.90011	0.0384178
ribonuclease III, K03685	217.287	239.812	7.50078	0.0397553
pantetheine-phosphate adenylyltransferase, K00954	215.277	239.41	6.94881	0.02945
GTP-binding protein LepA, K03596	203.153	236.57	9.20141	0.0224434
crossover junction endodeoxyribonuclease RuvC, K01159	200.155	230.516	7.58932	0.00523968
molecular chaperone DnaK, K04043	195.732	221.805	8.06986	0.0482928
small subunit ribosomal protein S16, K02959	192.268	214.443	6.51559	0.0359825
ATP-dependent Lon protease, K01338	187.901	214.762	7.14395	0.0352791
penicillin-binding protein 1A, K05366	137.206	167.11	8.4873	0.0431286
succinate dehydrogenase/fumarate reductase, flavoprotein subunit, K00239	126.288	153.268	6.5156	0.0303933
hydroxylamine reductase, K05601	49.3426	64.2807	4.06077	0.0455471
rhamnosyltransferase, K12990	45.9895	28.0181	4.61925	0.04149
acetate CoA/acetoacetate CoA-transferase beta subunit, K01035	22.3342	32.4724	2.33852	0.0468145
UDP-N-acetyl-D-mannosaminuronic acid dehydrogenase, K02472	12.2349	18.2234	1.43696	0.0463352
L-cystine transport system substrate-binding protein, K16957	13.7715	10.9318	0.764318	0.0490926
ornithine racemase, K21898	8.35791	13.5539	1.22375	0.0239768
L-cystine transport system permease protein, K16959	10.7742	9.10002	0.535676	0.0418039
L-cystine transport system ATP-binding protein, K16960	7.3982	5.38152	0.560863	0.0418654
F420-non-reducing hydrogenase iron-sulfur subunit, K14127	3.91401	5.44551	0.30822	0.0178466
O-palmitoleoyl-L-serine hydrolase, K19882	4.47448	2.52221	0.49529	0.0462882
alpha, alpha-trehalose phosphorylase, K05342	4.79713	2.03062	0.624412	0.0215514
fructose 1, 6-bisphosphate aldolase/phosphatase, K01622	1.5954	3.39915	0.441907	0.0484978
20S proteasome subunit alpha 5, K02729	3.23477	1.50598	0.43155	0.0456518
propionate CoA-transferase, K01026	1.4718	2.92627	0.342771	0.0434248
1 The wilcoxon test with FDR correction was carried out to compare the significant difference in the relative abundance of KO genes (TPM) between two groups. p < 0.05 was regarded as statistically significant.

## Sheet:  Transcriptome profiles
Table S4 Rumen and hepatic transcriptome profiles of lambs
Sample	Total Clean Reads	Q20 (%)	Q30 (%)	Total Mapping rate (%)	Uniquely Mapping rate (%)
LA1-Liver	26080000	98.68	95.81	95.85	76.83
LA2-Liver	26000000	97.74	93.75	94.31	72.83
LA3-Liver	26080000	98.49	95.29	95.83	75.5
LA4-Liver	26020000	97.94	93.94	94.67	73.76
LA5-Liver	26010000	98.1	94.25	94.97	73.13
LA6-Liver	19360000	98.14	94.7	94.73	76.91
HA1-Liver	26010000	98.08	94.51	94.68	77.14
HA2-Liver	25980000	97.77	93.79	94.76	66.88
HA3-Liver	26030000	98.39	95.02	95.55	74.84
HA4-Liver	26080000	98.76	96.01	95.9	76.99
HA5-Liver	26000000	98.01	94.35	94.83	71.23
HA6-Liver	25990000	97.91	94.16	94.68	71.46
LA1-Rumen	26080000	98.53	95.37	96.3	71.13
LA2-Rumen	26050000	98.39	95.03	96.37	66.35
LA3-Rumen	26060000	98.43	95.13	96.4	70.83
LA4-Rumen	26080000	98.62	95.6	96.68	63.61
LA5-Rumen	26070000	98.69	95.87	96.53	70.71
LA6-Rumen	26060000	98.81	96.23	96.36	69.53
HA1-Rumen	26070000	98.4	95.02	96.37	66.2
HA2-Rumen	26070000	98.74	95.99	96.56	68.27
HA3-Rumen	26080000	98.48	95.22	96.73	63.62
HA4-Rumen	26040000	98.58	95.62	95.87	74.68
HA5-Rumen	26080000	98.64	95.72	96.49	65.78
HA6-Rumen	26060000	98.55	95.48	96.58	67.15
LA = low average daily gain group, HA = high average daily gain group (n = 6)

## Sheet: Upregulated pathway in HA rumen
Table S5 The up-regulated pathways identified by Gene Set Enrichment Analysis in rumen of HA group compared to LA group.
KEGG function	KEGG pathway	NES	p value	FDR
Immune responce	IL-17 signaling pathway	1.44218	0.0233415	0.237358
	Natural killer cell mediated cytotoxicity	1.45846	0.0223602	0.234751
	NOD-like receptor signaling pathway	1.46763	0.00477897	0.227184
	Intestinal immune network for IgA production	1.5273	0.0233838	0.170036
	Toll-like receptor signaling pathway	1.5521	0.00880503	0.141991
	Th1 and Th2 cell differentiation	1.6248	0.00381679	0.0892526
	T cell receptor signaling pathway	1.7	0.00125	0.0814618
	Th17 cell differentiation	1.9489	< 0.01	0.0145879
metabolism process	Inositol phosphate metabolism	1.4255	0.028314	0.24275
	Steroid hormone biosynthesis	1.42758	0.0445344	0.247572
	Fatty acid degradation	1.44464	0.0527046	0.242021
cellular process	Adherens junction	1.5852	0.00256739	0.119393
	Fanconi anemia pathway	1.654	0.00409277	0.0856959
	Jak-STAT signaling pathway	1.67508	< 0.01	0.0787887
	Cytokine-cytokine receptor interaction	1.69193	< 0.01	0.0745965
	NF-kappa B signaling pathway	1.9226	< 0.01	0.00637533
LA = low average daily gain group, HA = high average daily gain group (n = 6), FDR = False discovery rate, NES = normalized enrichment score.

## Sheet: liver DEGs
Table S6 The gene list of differentially expressed genes (DEGs)of liver between low or high average daily gain groups (LA and HA, n = 6)
Gene symbol	HA	LA	log2 (HA/LA)	FDR1
CHGA	0.341667	197.813	-8.4146	< 0.01
ACTG2	1.54	378.725	-7.14159	< 0.01
BAIAP2L2	0.168333	32.8383	-6.79873	0.00462088
FCGBP	0.5	84.9833	-6.56058	0.00371151
SMOC2	0.315	31.0333	-5.86923	0.0135011
LOC554335	0.6	41.475	-5.43047	0.00489821
GPX2	1.44833	99.0467	-5.3355	0.00182103
LOC101109268	1.14833	78.3067	-5.3196	0.00414361
CNN1	2.285	134.275	-5.11231	0.00297687
NLRP6	0.286667	15.7433	-4.99692	0.0061254
AGR2	4.055	226.843	-4.98961	0.00795257
VIL1	0.845	45.2417	-4.94099	0.00659363
CHRM1	0.13	6.86167	-4.89467	0.00686002
SAPCD2	0.181667	9.04833	-4.84344	0.0071435
MISP	0.158333	9.62833	-4.8032	0.00724494
ABO	0.166667	8.085	-4.79809	0.0203869
CLDN7	1.86833	87.9367	-4.76492	0.0132775
EPCAM	1.99833	91.325	-4.73314	0.0100819
MYB	0.16	7.385	-4.68656	0.0481351
CDHR2	0.801667	32.7033	-4.66221	0.00292997
CDH17	0.231667	9.84833	-4.64224	0.0452749
SOWAHA	0.161667	6.695	-4.6156	0.00827384
SLC44A4	0.39	15.9867	-4.54501	0.0165666
CORO2A	0.403333	15.3583	-4.49005	0.0250186
FLNC	0.136667	5.12667	-4.44848	0.0234782
ANO9	0.168333	5.56	-4.28357	0.0458379
MYO7B	0.285	9.185	-4.26139	0.00771369
KLF5	0.895	29.3983	-4.24837	0.0234782
MYO15B	0.365	11.31	-4.1754	0.017758
REG4	0.735	22.6817	-4.13595	0.0342836
MUSTN1	11.1583	160.18	-4.13468	0.0105972
TMPRSS2	0.95	24.75	-4.00868	0.00924564
AP1M2	0.846667	22.955	-3.98796	0.0250186
SLCO4A1	0.451667	5.645	-3.95076	0.0061254
ESRP1	0.476667	11.4233	-3.8436	0.0481351
MST1R	0.221667	3.79833	-3.78919	0.0100819
CD24	6.09667	142.89	-3.77655	0.0319288
ARHGEF16	0.308333	6.925	-3.76414	0.0254427
TMEM54	1.34833	27.1	-3.62236	0.0355368
LOC101121216	44.31	376.757	-3.41834	0.0463969
CCL25	7.24667	154.685	-3.25034	0.0322083
CARD14	0.236667	3.58833	-3.23988	0.0452749
TM4SF20	3.24667	46.8117	-3.21569	0.0123182
IL1R2	0.453333	3.57833	-3.14066	0.0276174
WNT2B	0.635	4.23667	-2.71999	0.0111465
TMEM176A	16.53	90.255	-2.63724	0.0291542
TMEM176B	12.5983	63.26	-2.45675	0.026212
ELF3	9.68667	66.4817	-2.25315	0.0402736
RAP1GAP	5.78167	20.5183	-1.90771	0.0457255
CHMP4C	1.78667	8.02333	-1.85344	0.00453442
BCL3	22.97	72.3717	-1.69144	0.049449
CLCN2	2.41	8.27333	-1.46036	0.0382519
ARHGEF19	1.52	3.86833	-1.37838	0.0374227
GRHL1	0.525	1.31833	-1.21921	0.0250186
PLXNB1	4.35333	11.3583	-1.14798	0.0367237
MICAL2	4.34667	9.44833	-1.1124	0.0488436
BHLHA15	5.92667	13.3083	-1.09608	0.0071826
KCNMA1	2.805	5.28667	-1.07755	0.0388811
BCAS4	4.48833	2.305	1.02191	0.0071435
IL10RA	7.045	3.58333	1.02611	0.0472789
LOC101117971	5.915	2.79667	1.12906	0.0166818
PTGS1	32.79	13.8933	1.23824	0.0242718
TMEM154	1.26333	0.496667	1.2923	0.0355368
ADCY7	9.05333	3.92	1.30458	0.022984
SRGN	75.2217	33.7167	1.35131	0.0242718
LOC101105481	1.03167	0.418333	1.40321	0.0426324
BANK1	3.77833	1.48	1.47012	0.010135
LOC114116085	12.2617	4.935	1.47599	0.0120942
MYO1G	9.83	3.81167	1.4859	0.0042935
SELL	5.86	2.175	1.50175	0.00897032
CD8B	14.9083	5.55667	1.51879	0.00164683
MS4A1	2.65667	0.988333	1.52241	0.0410964
ITGB2	35.5	13.0917	1.55617	0.0264042
LOC114108618	832.257	280.36	1.55946	0.0254619
CD8A	13.4733	4.16	1.69926	0.0136035
RIPOR2	4.54833	1.56	1.72983	0.0355368
LOC106990117	25.7467	7.805	1.75406	0.011198
LOC114109030	118.503	35.1083	1.94603	0.0391096
TBX21	7.44	2.11	1.97655	0.0071826
SPN	10.965	2.89333	2.0316	0.00521383
SH2D1A	5.61167	1.43333	2.08212	0.0391122
ZNF683	4.72	1.265	2.11392	0.0263366
LOC101108263	2.63	0.608333	2.12682	0.000466723
LOC101103958	3.795	1.03333	2.16841	0.0319288
LOC114109111	8.95333	2.27167	2.31626	0.0061254
PRF1	19.5417	4.235	2.36657	0.022984
GNLY	174.73	38.0517	2.38122	0.0122926
ITGAD	1.46667	0.278333	2.43185	0.0488436
LOC101120392	84.3867	16.3517	2.63974	0.0135412
TPSB2	4.56333	0.723333	2.7387	9.46224e-05
LOC101108034	4.19333	0.46	3.51301	1.20285e-05
1 FDR = False discovery rate.

## Sheet: Upregulated pathway in HA liver
Table S7 The up-regulated pathways identified by Gene Set Enrichment Analysis in liver of HA group compared to LA group.
KEGG function	KEGG pathway	NES	p value	FDR
lipid metabolism	Steroid hormone biosynthesis	1.58221	0.0141509	0.0396639
	Primary bile acid biosynthesis	1.59885	0.020316	0.0372253
	Fatty acid degradation	1.62399	0.0183066	0.0326892
	Metabolism of xenobiotics by cytochrome P450	1.67303	0.00480769	0.0225204
	Peroxisome	1.6819	0.00476191	0.021768
	Regulation of lipolysis in adipocytes	1.7318	0.00469484	0.0152681
	Drug metabolism - cytochrome P450	1.73899	0.00242131	0.0153966
	Steroid biosynthesis	1.82184	< 0.01	0.00923502
	Cholesterol metabolism	2.00221	< 0.01	0.00160532
	PPAR signaling pathway	2.3563	< 0.01	< 0.01
Carbohydrate metabolism	Glyoxylate and dicarboxylate metabolism	1.55235	0.0264317	0.0472142
Immune responce	Complement and coagulation cascades	1.73565	0.00241546	0.0150544
	Th17 cell differentiation	1.7991	< 0.01	0.0096256
	Platelet activation	1.8038	< 0.01	0.00959666
	NOD-like receptor signaling pathway	1.81288	< 0.01	0.00942872
	B cell receptor signaling pathway	1.82485	< 0.01	0.00926601
	Cytokine-cytokine receptor interaction	1.92923	< 0.01	0.00328798
	Intestinal immune network for IgA production	1.93222	< 0.01	0.00337159
	Th1 and Th2 cell differentiation	1.96721	< 0.01	0.00257697
	Lysosome	2.03863	< 0.01	0.00120407
	Chemokine signaling pathway	2.11963	< 0.01	< 0.01
	T cell receptor signaling pathway	2.15854	< 0.01	< 0.01
	Phagosome	2.17601	< 0.01	< 0.01
	Hematopoietic cell lineage	2.21946	< 0.01	< 0.01
	Antigen processing and presentation	2.32004	< 0.01	< 0.01
	Natural killer cell mediated cytotoxicity	2.58628	< 0.01	< 0.01
LA = low average daily gain group, HA = high average daily gain group (n = 6), FDR = False discovery rate, NES = normalized enrichment score.
